# Supplementary material for: A Simplified Heat-Tolerance Evaluation System at the Pollen Development Stage in Rice (Oryza sativa L.)
Source: Plants (Basel). 2026 Apr 18;15(8):1253. doi: 10.3390/plants15081253 (PMC13120345; doi:10.3390/plants15081253)
Supplement: Supplementary file 1 [file plants-15-01253-s001.zip]

Archive with 1 entries (1 files):
- plants-4213018-supplementary.pdf
